# Supplementary material for: A New Tool for Determining and Monitoring Public Healthcare Systems
Source: Healthcare (Basel). 2022 Dec 14;10(12):2528. doi: 10.3390/healthcare10122528 (PMC9777851; doi:10.3390/healthcare10122528)
Supplement: Supplementary file 1 [file healthcare-10-02528-s001.zip]

Archive with 1 entries (1 files):
- healthcare-2055780-supplementary.pdf
